# Supplementary material for: Overexpression of the Tectona grandis TgNAC01 regulates growth, leaf senescence and confer salt stress tolerance in transgenic tobacco plants
Source: PeerJ. 2022 Mar 3;10:e13039. doi: 10.7717/peerj.13039 (PMC8898551; doi:10.7717/peerj.13039)
Supplement: Supplemental Information 10 — Primers used for the different experiments performed in the study, and for the various genes. [file peerj-10-13039-s010.xlsx]

## Sheet: Hoja1
Genes	Primer sequences (5’ – 3’)
nptII	F: GAGGCTATTCGGCTATGACTG
	R: TCGACAAGACCGGCTTCCATC
TgNAC01	F: CACCATGGAGAAAGTTAGCCTTCTGAAGAAT
Overexpression	R: AGCCACCAATTCAAATCTCACTTGTGCT
TgNAC01	F: CACCATGGAGAAAGTTAGCCTTCTGAAGAAT
Fusion-EGFP	R: TACAGCCACCAATTCAAATCTCACTTGTGCT
TgNAC01 RT-qPCR	F: GGTCAAACAGGGCTACAGTTTC
	R: ACCAATTCAAATCTCACTTGTGC
35SProm	F: CGCACAATCCCACTATCCTTC
35STerm	R:TGCCTGCAGGTCACTGGATTTTGGTTTTAGGAA
TgEF1-A RT-qPCR	F: ACCACACCAAAATACTCCAAGG
	R: TGGACCTCTCAATCATGTTGTC
NtEF-1-A RT-qPCR	F: TGAGATGCACCACGAAGCTC
	R: CCAACATTGTCACCAGGAAGTG
VirG	F: CTGGCGGCAAAGTCTGAT
	R: TGTCGTAAACCTCCTCGT
EGFP	F: AGCTGACCCTGAAGTTCATCTG
	R: GGTGTTCTGCTGGTAGTGGTC
