# Supplementary material for: Overexpression of the Tectona grandis TgNAC01 regulates growth, leaf senescence and confer salt stress tolerance in transgenic tobacco plants
Source: PeerJ. 2022 Mar 3;10:e13039. doi: 10.7717/peerj.13039 (PMC8898551; doi:10.7717/peerj.13039)
Supplement: Supplemental Information 11 — Subcellular localization prediction of TgNAC01 protein using CELLO v.2.5 (http://cello.life.nctu.edu.tw/). [file peerj-10-13039-s011.xlsx]

## Sheet: Hoja1
SeqID: TgNAC01
Analysis Report:
SVM	LOCALIZATION	RELIABILITY
Amino Acid Comp.	Mitochondrial	0.549
N-peptide Comp.	Mitochondrial	0.524
Partitioned seq. Comp.	Extracellular	0.422
Physico-chemical Comp.	Cytoplasmic	0.321
Neighboring seq. Comp.	Nuclear	0.436
CELLO Prediction:
	Mitochondrial	1.687 *
	Nuclear	1.060 *
	Cytoplasmic	0.853
	Extracellular	0.796
	Chloroplast	0.400
	Peroxisomal	0.065
	PlasmaMembrane	0.039
	Lysosomal	0.037
	Cytoskeletal	0.022
	ER	0.015
	Vacuole	0.013
	Golgi	0.011
