# Supplementary material for: Overexpression of the Tectona grandis TgNAC01 regulates growth, leaf senescence and confer salt stress tolerance in transgenic tobacco plants
Source: PeerJ. 2022 Mar 3;10:e13039. doi: 10.7717/peerj.13039 (PMC8898551; doi:10.7717/peerj.13039)
Supplement: Supplemental Information 12 — Subcellular localization prediction of TgNAC01 protein using WoLF PSORT (https://wolfpsort.hgc.jp/). [file peerj-10-13039-s012.xlsx]

## Sheet: Hoja1
id	site	iPSORT		PSORT Features														Amino Acid Content								Misc.
		MxHy1_30	Mx-1_20	dna	erl	m1b	m3a	mNt	mip	mit	nuc	pox	psg	rib	rnp	tms	yqr	A	C	Q	H	I	L	S	V	length
TgNAC01	nucl	48	87	47	50	48	47	49	58	44	30	49	38	49	50	39	44	9	71	79	51	41	52	47	69	13
At2g39470.1	chlo	63	71	47	50	48	47	49	51	55	30	49	38	49	50	39	44	36	65	56	44	44	36	64	68	30
At5g25390.1	nucl	52	98	47	50	48	47	49	62	69	30	49	38	49	50	39	44	34	63	91	42	18	62	74	47	21
BCA6_ARATH	cyto	21	45	47	50	48	47	49	51	45	30	49	38	49	50	39	44	35	74	39	56	44	49	41	80	51
RP3B_ARATH	nucl	13	87	47	50	48	47	49	50	46	30	49	38	49	50	39	44	38	71	40	65	84	40	50	65	45
THS1_ARAHY	cyto	57	87	47	50	48	47	49	53	43	30	49	38	49	50	39	44	46	69	48	39	84	59	17	63	59
At3g17590.1	nucl	32	87	47	50	48	47	49	56	49	68	49	38	49	50	39	44	42	11	77	28	43	63	56	58	30
At3g60830.1	nucl	55	71	47	50	48	47	49	21	29	30	49	38	49	50	39	44	37	73	85	54	67	55	43	63	53
THS3_ARAHY	cyto	57	87	47	50	48	47	49	53	43	30	49	38	49	50	39	44	46	75	40	39	84	59	17	63	59
K125_TOBAC	cysk	44	87	47	50	48	47	49	57	39	30	49	38	49	50	39	44	34	66	94	81	45	66	69	27	96
PODK_MESCR	chlo	57	71	47	50	48	47	49	52	34	30	49	38	49	50	39	44	61	58	68	32	51	60	51	69	94
At1g77090.1	chlo	43	87	47	50	48	47	49	63	68	30	49	38	49	50	39	44	45	42	24	69	52	49	65	83	34
AXR1_ARATH	nucl	1	87	47	50	48	47	49	51	53	30	49	38	49	50	39	44	41	65	44	51	69	68	57	71	78
FERB_ALOMA	chlo	30	71	47	50	48	47	49	21	42	30	49	38	49	50	39	44	21	97	75	18	23	28	60	86	3
RPB7_ARATH	nucl	33	87	47	50	48	47	49	59	54	30	49	38	49	50	39	44	15	81	41	68	94	17	1	97	16
