# Supplementary material for: Overexpression of the Tectona grandis TgNAC01 regulates growth, leaf senescence and confer salt stress tolerance in transgenic tobacco plants
Source: PeerJ. 2022 Mar 3;10:e13039. doi: 10.7717/peerj.13039 (PMC8898551; doi:10.7717/peerj.13039)
Supplement: Supplemental Information 13 [file peerj-10-13039-s013.xlsx]

## Sheet: ETR
Treatment	ETR						Repetitions		TOTAL			Transgenic tobacco line	tratamiento	ETR
T1E3	70.1129			Transgenic tobacco line	Treatment	I	II	III				E3	0	70.1129
T1E3	92.2			E3	0	70.1129	92.2	120.8	283.113			E3	150	76.5
T1E3	120.8				150	76.5	81.5062	60.858	218.864			E3	300	126.787
T1E4	73.5				300	126.787	80.8744	108.675	316.337			E4	0	73.5
T1E4	129.1			E4	0	73.5	129.1	122.2	324.8			E4	150	130.41
T1E4	122.2				150	130.41	108.675	219.958	459.043			E4	300	75.6
T1E6	49.1				300	75.6	63.6146	111.202	250.417			E6	0	49.1
T1E6	65.6			E6	0	49.1	65.6	10.6024	125.302			E6	150	139.539
T1E6	10.6024				150	139.539	106.26	56.7	302.499			E6	300	127.802
T1WT	86.94				300	127.802	135.844	138.734	402.38			EWT	0	86.94
T1WT	110.849			EWT	0	86.94	110.849	55.4936	253.282			EWT	150	88.7143
T1WT	55.4936				150	88.7143	102.589	49.3977	240.701			EWT	300	66.8769
T2E3	76.5				300	66.8769	187.356	168.557	422.79			E3	0	92.2
T2E3	81.5062				TOTAL	1111.88	1264.47	1223.18	3599.53			E3	150	81.5062
T2E3	60.858											E3	300	80.8744
T2E4	130.41											E4	0	129.1
T2E4	108.675											E4	150	108.675
T2E4	219.958											E4	300	63.6146
T2E6	139.539											E6	0	65.6
T2E6	106.26											E6	150	106.26
T2E6	56.7											E6	300	135.844
T2WT	88.7143											EWT	0	110.849
T2WT	102.589											EWT	150	102.589
T2WT	49.3977											EWT	300	187.356
T3E3	126.787											E3	0	120.8
T3E3	80.8744											E3	150	60.858
T3E3	108.675											E3	300	108.675
T3E4	75.6											E4	0	122.2
T3E4	63.6146											E4	150	219.958
T3E4	111.202											E4	300	111.202
T3E6	127.802											E6	0	10.6024
T3E6	135.844											E6	150	56.7
T3E6	138.734											E6	300	138.734
T3WT	66.8769											EWT	0	55.4936
T3WT	187.356											EWT	150	49.3977
T3WT	168.557											EWT	300	168.557

## Sheet: ETR(7)
Treatment	ETR						Repetitions		TOTAL			Transgenic tobacco line	Treatment	ETR
T1E3	50.522			Transgenic tobacco line	Treatment	I	II	III				E3	0	50.522
T1E3	94.9765			E3	0	50.522	94.9765	57.0098	202.508			E3	150	37.26
T1E3	57.0098				150	37.26	77.9976	73.3909	188.649			E3	300	80.8744
T1E4	32.8075				300	80.8744	93.15	79.488	253.512			E4	0	32.8075
T1E4	46.8679			E4	0	32.8075	46.8679	128.8	208.475			E4	150	84.456
T1E4	128.8				150	84.456	79.488	84.8195	248.764			E4	300	73.8486
T1E6	63.342				300	73.8486	88.7143	69.3209	231.884			E6	0	63.342
T1E6	74.0232			E6	0	63.342	74.0232	79.7364	217.102			E6	150	30.1091
T1E6	79.7364				150	30.1091	82.8	108.277	221.186			E6	300	99.36
T1WT	55.7633				300	99.36	31.05	149.04	279.45			EWT	0	55.7633
T1WT	79.2766			EWT	0	55.7633	79.2766	40.4372	175.477			EWT	150	68.31
T1WT	40.4372				150	68.31	119.025	80.73	268.065			EWT	300	63.6923
T2E3	37.26				300	63.6923	55.2	22.5818	141.474			E3	0	94.9765
T2E3	77.9976				TOTAL	740.345	922.569	973.632	2636.55			E3	150	77.9976
T2E3	73.3909											E3	300	93.15
T2E4	84.456											E4	0	46.8679
T2E4	79.488											E4	150	79.488
T2E4	84.8195											E4	300	88.7143
T2E6	30.1091											E6	0	74.0232
T2E6	82.8											E6	150	82.8
T2E6	108.277											E6	300	31.05
T2WT	68.31											EWT	0	79.2766
T2WT	119.025											EWT	150	119.025
T2WT	80.73											EWT	300	55.2
T3E3	80.8744											E3	0	57.0098
T3E3	93.15											E3	150	73.3909
T3E3	79.488											E3	300	79.488
T3E4	73.8486											E4	0	128.8
T3E4	88.7143											E4	150	84.8195
T3E4	69.3209											E4	300	69.3209
T3E6	99.36											E6	0	79.7364
T3E6	31.05											E6	150	108.277
T3E6	149.04											E6	300	149.04
T3WT	63.6923											EWT	0	40.4372
T3WT	55.2											EWT	150	80.73
T3WT	22.5818											EWT	300	22.5818

## Sheet: NPQ
Treatment	NPQ						Repetitions		TOTAL			Transgenic tobacco line	Treatment	NPQ
T1E3	0.306452			Transgenic tobacco line	Treatment	I	II	III				E3	0	0.306452
T1E3	0.348			E3	0	0.306452	0.348	0.611	1.26545			E3	150	0.588
T1E3	0.611				150	0.588	0.833333	0.6	2.02133			E3	300	0.511628
T1E4	0.271				300	0.511628	0.363636	0.521739	1.397			E4	0	0.271
T1E4	0.313			E4	0	0.271	0.313	0.246	0.83			E4	150	0.267
T1E4	0.246				150	0.267	0.212	-0.013	0.466			E4	300	0.439024
T1E6	0.472				300	0.439024	0.372093	0.255	1.06612			E6	0	0.472
T1E6	0.453			E6	0	0.472	0.453	0.804878	1.72988			E6	150	1.161
T1E6	0.804878				150	1.161	0.608696	1.05455	2.82424			E6	300	0.895833
T1WT	0.564				300	0.895833	0.255319	0.169	1.32015			EWT	0	0.564
T1WT	0.431			EWT	0	0.564	0.431	0.957447	1.95245			EWT	150	0.434783
T1WT	0.957447				150	0.434783	0.382979	0.729167	1.54693			EWT	300	0.666667
T2E3	0.588				300	0.666667	-0.034	0.653061	1.28573			E3	0	0.348
T2E3	0.833333				TOTAL	6.57739	4.53906	6.58884	17.7053			E3	150	0.833333
T2E3	0.6											E3	300	0.363636
T2E4	0.267											E4	0	0.313
T2E4	0.212											E4	150	0.212
T2E4	-0.013											E4	300	0.372093
T2E6	1.161											E6	0	0.453
T2E6	0.608696											E6	150	0.608696
T2E6	1.05455											E6	300	0.255319
T2WT	0.434783											EWT	0	0.431
T2WT	0.382979											EWT	150	0.382979
T2WT	0.729167											EWT	300	-0.034
T3E3	0.511628											E3	0	0.611
T3E3	0.363636											E3	150	0.6
T3E3	0.521739											E3	300	0.521739
T3E4	0.439024											E4	0	0.246
T3E4	0.372093											E4	150	-0.013
T3E4	0.255											E4	300	0.255
T3E6	0.895833											E6	0	0.804878
T3E6	0.255319											E6	150	1.05455
T3E6	0.169											E6	300	0.169
T3WT	0.666667											EWT	0	0.957447
T3WT	-0.034											EWT	150	0.729167
T3WT	0.653061											EWT	300	0.653061

## Sheet: NPQ(7)
Treatment	NPQ						Repetitions		TOTAL			Transgenic tobacco line	Treatment	NPQ
T1E3	0.559			Transgenic tobacco line	Treatment	I	II	III				E3	0	0.559
T1E3	0.19			E3	0	0.559	0.19	1	1.749			E3	150	0.353
T1E3	1				150	0.353	0.340909	0.48	1.17391			E3	300	0.511628
T1E4	0.509				300	0.511628	0.525	0.22	1.25663			E4	0	0.509
T1E4	0.491			E4	0	0.509	0.491	0.392157	1.39216			E4	150	0.4
T1E4	0.392157				150	0.4	0.487805	1	1.8878			E4	300	0.702703
T1E6	0.123				300	0.702703	0.5	0.325581	1.52828			E6	0	0.123
T1E6	0.571			E6	0	0.123	0.571	0.714286	1.40829			E6	150	0.354167
T1E6	0.714286				150	0.354167	0.461538	0.435897	1.2516			E6	300	0.642857
T1WT	0.319149				300	0.642857	0.78125	0.604167	2.02827			EWT	0	0.319149
T1WT	0.302326			EWT	0	0.319149	0.302326	0.825	1.44647			EWT	150	0.7
T1WT	0.825				150	0.7	0.375	0.525	1.6			EWT	300	0.794872
T2E3	0.353				300	0.794872	0.527778	0.969697	2.29235			E3	0	0.19
T2E3	0.340909				TOTAL	5.96938	5.55361	7.49179	19.0148			E3	150	0.340909
T2E3	0.48											E3	300	0.525
T2E4	0.4											E4	0	0.491
T2E4	0.487805											E4	150	0.487805
T2E4	1											E4	300	0.5
T2E6	0.354167											E6	0	0.571
T2E6	0.461538											E6	150	0.461538
T2E6	0.435897											E6	300	0.78125
T2WT	0.7											EWT	0	0.302326
T2WT	0.375											EWT	150	0.375
T2WT	0.525											EWT	300	0.527778
T3E3	0.511628											E3	0	1
T3E3	0.525											E3	150	0.48
T3E3	0.22											E3	300	0.22
T3E4	0.702703											E4	0	0.392157
T3E4	0.5											E4	150	1
T3E4	0.325581											E4	300	0.325581
T3E6	0.642857											E6	0	0.714286
T3E6	0.78125											E6	150	0.435897
T3E6	0.604167											E6	300	0.604167
T3WT	0.794872											EWT	0	0.825
T3WT	0.527778											EWT	150	0.525
T3WT	0.969697											EWT	300	0.969697

## Sheet: FvFm
Treatment	Fv/Fm						Repetitions		TOTAL			Transgenic tobacco line	Treatment	Fv/Fm
T1E3	0.383			Transgenic tobacco line	Treatment	I	II	III				E3	0	0.383
T1E3	0.449			E3	0	0.383	0.449	0.638	1.47			E3	150	0.469
T1E3	0.638				150	0.469	0.489	0.475	1.433			E3	300	0.492
T1E4	0.4				300	0.492	0.35	0.457	1.299			E4	0	0.4
T1E4	0.393			E4	0	0.4	0.393	0.31	1.103			E4	150	0.447
T1E4	0.31				150	0.447	0.333	0.372	1.152			E4	300	0.237
T1E6	0.359				300	0.237	0.39	0.469	1.096			E6	0	0.359
T1E6	0.403			E6	0	0.359	0.403	0.527	1.289			E6	150	0.628
T1E6	0.527				150	0.628	0.814	0.814	2.256			E6	300	0.626
T1WT	0.453				300	0.626	0.39	0.446	1.462			EWT	0	0.453
T1WT	0.397			EWT	0	0.453	0.397	0.576	1.426			EWT	150	0.47
T1WT	0.576				150	0.47	0.431	0.494	1.395			EWT	300	0.464
T2E3	0.469				300	0.464	0.429	0.679	1.572			E3	0	0.449
T2E3	0.489				TOTAL	5.428	5.268	6.257	16.953			E3	150	0.489
T2E3	0.475											E3	300	0.35
T2E4	0.447											E4	0	0.393
T2E4	0.333											E4	150	0.333
T2E4	0.372											E4	300	0.39
T2E6	0.628											E6	0	0.403
T2E6	0.814											E6	150	0.814
T2E6	0.814											E6	300	0.39
T2WT	0.47											EWT	0	0.397
T2WT	0.431											EWT	150	0.431
T2WT	0.494											EWT	300	0.429
T3E3	0.492											E3	0	0.638
T3E3	0.35											E3	150	0.475
T3E3	0.457											E3	300	0.457
T3E4	0.237											E4	0	0.31
T3E4	0.39											E4	150	0.372
T3E4	0.469											E4	300	0.469
T3E6	0.626											E6	0	0.527
T3E6	0.39											E6	150	0.814
T3E6	0.446											E6	300	0.446
T3WT	0.464											EWT	0	0.576
T3WT	0.429											EWT	150	0.494
T3WT	0.679											EWT	300	0.679

## Sheet: FvFm(7)
Treatment	Fv/Fm						Repetitions		TOTAL			Transgenic tobacco line	Treatment	Fv/Fm
T1E3	0.522			Transgenic tobacco line	Treatment	I	II	III				E3	0	0.522
T1E3	0.553			E3	0	0.522	0.553	0.664	1.739			E3	150	0.536
T1E3	0.664				150	0.536	0.508	0.568	1.612			E3	300	0.554
T1E4	0.413				300	0.554	0.541	0.918	2.013			E4	0	0.413
T1E4	0.519			E4	0	0.413	0.519	0.507	1.439			E4	150	0.557
T1E4	0.507				150	0.557	0.508	0.47	1.535			E4	300	0.698
T1E6	0.25				300	0.698	0.54	0.368	1.606			E6	0	0.25
T1E6	0.523			E6	0	0.25	0.523	0.536	1.309			E6	150	0.415
T1E6	0.536				150	0.415	0.544	0.554	1.513			E6	300	0.58
T1WT	0.516				300	0.58	0.561	0.753	1.894			EWT	0	0.516
T1WT	0.411			EWT	0	0.516	0.411	0.63	1.557			EWT	150	0.794
T1WT	0.63				150	0.794	0.591	0.656	2.041			EWT	300	0.557
T2E3	0.536				300	0.557	0.964	0.554	2.075			E3	0	0.553
T2E3	0.508				TOTAL	6.392	6.763	7.178	20.333			E3	150	0.508
T2E3	0.568											E3	300	0.541
T2E4	0.557											E4	0	0.519
T2E4	0.508											E4	150	0.508
T2E4	0.47											E4	300	0.54
T2E6	0.415											E6	0	0.523
T2E6	0.544											E6	150	0.544
T2E6	0.554											E6	300	0.561
T2WT	0.794											EWT	0	0.411
T2WT	0.591											EWT	150	0.591
T2WT	0.656											EWT	300	0.964
T3E3	0.554											E3	0	0.664
T3E3	0.541											E3	150	0.568
T3E3	0.918											E3	300	0.918
T3E4	0.698											E4	0	0.507
T3E4	0.54											E4	150	0.47
T3E4	0.368											E4	300	0.368
T3E6	0.58											E6	0	0.536
T3E6	0.561											E6	150	0.554
T3E6	0.753											E6	300	0.753
T3WT	0.557											EWT	0	0.63
T3WT	0.964											EWT	150	0.656
T3WT	0.554											EWT	300	0.554

## Sheet: Y
Treatment	Y						Repetitions		TOTAL			Transgenic tobacco line	Treatment	Y
T1E3	0.16129			Transgenic tobacco line	Treatment	I	II	III				E3	0	0.16129
T1E3	0.212			E3	0	0.16129	0.212	0.278	0.65129			E3	150	0.176
T1E3	0.278				150	0.176	0.1875	0.14	0.5035			E3	300	0.186047
T1E4	0.169				300	0.186047	0.25	0.173913	0.60996			E4	0	0.169
T1E4	0.297			E4	0	0.169	0.297	0.281	0.747			E4	150	0.3
T1E4	0.281				150	0.3	0.25	0.506	1.056			E4	300	0.146341
T1E6	0.113				300	0.146341	0.255814	0.294	0.696155			E6	0	0.113
T1E6	0.151			E6	0	0.113	0.151	0.0243902	0.28839			E6	150	0.321
T1E6	0.0243902				150	0.321	0.244444	0.130435	0.695879			E6	300	0.3125
T1WT	0.2				300	0.3125	0.319149	0.440678	1.07233			EWT	0	0.2
T1WT	0.255			EWT	0	0.2	0.255	0.12766	0.58266			EWT	150	0.2
T1WT	0.12766				150	0.2	0.340426	0.291667	0.832092			EWT	300	0.153846
T2E3	0.176				300	0.153846	0.431	0.387755	0.972601			E3	0	0.212
T2E3	0.1875				TOTAL	2.43902	3.19333	3.0755	8.70785			E3	150	0.1875
T2E3	0.14											E3	300	0.25
T2E4	0.3											E4	0	0.297
T2E4	0.25											E4	150	0.25
T2E4	0.506											E4	300	0.255814
T2E6	0.321											E6	0	0.151
T2E6	0.244444											E6	150	0.244444
T2E6	0.130435											E6	300	0.319149
T2WT	0.2											EWT	0	0.255
T2WT	0.340426											EWT	150	0.340426
T2WT	0.291667											EWT	300	0.431
T3E3	0.186047											E3	0	0.278
T3E3	0.25											E3	150	0.14
T3E3	0.173913											E3	300	0.173913
T3E4	0.146341											E4	0	0.281
T3E4	0.255814											E4	150	0.506
T3E4	0.294											E4	300	0.294
T3E6	0.3125											E6	0	0.0243902
T3E6	0.319149											E6	150	0.130435
T3E6	0.440678											E6	300	0.440678
T3WT	0.153846											EWT	0	0.12766
T3WT	0.431											EWT	150	0.291667
T3WT	0.387755											EWT	300	0.387755

## Sheet: Y(7)
Treatment	Y						Repetitions		TOTAL			Transgenic tobacco line	Treatment	Y
T1E3	0.203			Transgenic tobacco line	Treatment	I	II	III				E3	0	0.203
T1E3	0.382353			E3	0	0.203	0.382353	0.229508	0.814861			E3	150	0.314
T1E3	0.229508				150	0.314	0.295455	0.34	0.949455			E3	300	0.325581
T1E4	0.132				300	0.325581	0.375	0.288	0.988581			E4	0	0.132
T1E4	0.189			E4	0	0.132	0.189	0.255	0.576			E4	150	0.32
T1E4	0.255				150	0.32	0.341463	0.121212	0.782676			E4	300	0.297297
T1E6	0.298				300	0.297297	0.357143	0.27907	0.93351			E6	0	0.298
T1E6	0.321			E6	0	0.298	0.321	0.22449	0.84349			E6	150	0.416667
T1E6	0.22449				150	0.416667	0.333333	0.435897	1.1859			E6	300	0.4
T1WT	0.319149				300	0.4	0.125	0.6	1.125			EWT	0	0.319149
T1WT	0.162791			EWT	0	0.319149	0.162791	0.15	0.63194			EWT	150	0.275
T1WT	0.15				150	0.275	0.479167	0.325	1.07917			EWT	300	0.25641
T2E3	0.314				300	0.25641	0.222222	0.0909091	0.569542			E3	0	0.382353
T2E3	0.295455				TOTAL	3.5571	3.58393	3.33909	10.4801			E3	150	0.295455
T2E3	0.34											E3	300	0.375
T2E4	0.32											E4	0	0.189
T2E4	0.341463											E4	150	0.341463
T2E4	0.121212											E4	300	0.357143
T2E6	0.416667											E6	0	0.321
T2E6	0.333333											E6	150	0.333333
T2E6	0.435897											E6	300	0.125
T2WT	0.275											EWT	0	0.162791
T2WT	0.479167											EWT	150	0.479167
T2WT	0.325											EWT	300	0.222222
T3E3	0.325581											E3	0	0.229508
T3E3	0.375											E3	150	0.34
T3E3	0.288											E3	300	0.288
T3E4	0.297297											E4	0	0.255
T3E4	0.357143											E4	150	0.121212
T3E4	0.27907											E4	300	0.27907
T3E6	0.4											E6	0	0.22449
T3E6	0.125											E6	150	0.435897
T3E6	0.6											E6	300	0.6
T3WT	0.25641											EWT	0	0.15
T3WT	0.222222											EWT	150	0.325
T3WT	0.0909091											EWT	300	0.0909091
