# Supplementary material for: Overexpression of the Tectona grandis TgNAC01 regulates growth, leaf senescence and confer salt stress tolerance in transgenic tobacco plants
Source: PeerJ. 2022 Mar 3;10:e13039. doi: 10.7717/peerj.13039 (PMC8898551; doi:10.7717/peerj.13039)
Supplement: Supplemental Information 14 [file peerj-10-13039-s014.xlsx]

## Sheet: A(0)
Treatment	A						Repetitions		TOTAL			Transgenic tobacco line	Treatment	A
T1E3	4.16			Transgenic tobacco line	Treatment	I	II	III				E3	0	4.16
T1E3	4.76			E3	0	4.16	4.76	8.21	17.13			E3	150	8.6
T1E3	8.21				150	8.6	7.21	5.28	21.09			E3	300	3.98
T1E4	14.7				300	3.98	5.23	4.68	13.89			E4	0	14.7
T1E4	11.68			E4	0	14.7	11.68	12.42	38.8			E4	150	7.3
T1E4	12.42				150	7.3	10.83	10.64	28.77			E4	300	7.65
T1E6	7.36				300	7.65	9.45	9.95	27.05			E6	0	7.36
T1E6	14.28			E6	0	7.36	14.28	8.92	30.56			E6	150	7.4
T1E6	8.92				150	7.4	7.27	6.81	21.48			E6	300	7.4
T1WT	9.77				300	7.4	9.71	6.6	23.71			EWT	0	9.77
T1WT	9.76			EWT	0	9.77	9.76	6.59	26.12			EWT	150	8.45
T1WT	6.59				150	8.45	8.01	11.05	27.51			EWT	300	7.32
T2E3	8.6				300	7.32	8.01	6.5	21.83			E3	0	4.76
T2E3	7.21				TOTAL	94.09	106.2	97.65	297.94			E3	150	7.21
T2E3	5.28											E3	300	5.23
T2E4	7.3											E4	0	11.68
T2E4	10.83											E4	150	10.83
T2E4	10.64											E4	300	9.45
T2E6	7.4											E6	0	14.28
T2E6	7.27											E6	150	7.27
T2E6	6.81											E6	300	9.71
T2WT	8.45											EWT	0	9.76
T2WT	8.01											EWT	150	8.01
T2WT	11.05											EWT	300	8.01
T3E3	3.98											E3	0	8.21
T3E3	5.23											E3	150	5.28
T3E3	4.68											E3	300	4.68
T3E4	7.65											E4	0	12.42
T3E4	9.45											E4	150	10.64
T3E4	9.95											E4	300	9.95
T3E6	7.4											E6	0	8.92
T3E6	9.71											E6	150	6.81
T3E6	6.6											E6	300	6.6
T3WT	7.32											EWT	0	6.59
T3WT	8.01											EWT	150	11.05
T3WT	6.5											EWT	300	6.5

## Sheet: A(7)
Treatment	A						Repetitions		TOTAL			Transgenic tobacco line	Treatment	A
T1E3	8.00667			Transgenic tobacco line	Treatment	I	II	III				E3	0	8.00667
T1E3	6.81			E3	0	8.00667	6.81	6.78	21.5967			E3	150	2.77
T1E3	6.78				150	2.77	7.90333	4.09667	14.77			E3	300	2.45333
T1E4	9.64667				300	2.45333	3.48667	3.02667	8.96667			E4	0	9.64667
T1E4	13.3533			E4	0	9.64667	13.3533	13.5733	36.5733			E4	150	8.42333
T1E4	13.5733				150	8.42333	3.17	7.45	19.0433			E4	300	2
T1E6	8.49				300	2	3.09	2.65667	7.74667			E6	0	8.49
T1E6	14.1433			E6	0	8.49	14.1433	13.5067	36.14			E6	150	7.39
T1E6	13.5067				150	7.39	3.41667	3.79	14.5967			E6	300	5.29333
T1WT	12.0033				300	5.29333	5.11333	4.89667	15.3033			EWT	0	12.0033
T1WT	10			EWT	0	12.0033	10	9.76667	31.77			EWT	150	3.47
T1WT	9.76667				150	3.47	3.41667	3.79	10.6767			EWT	300	2.16
T2E3	2.77				300	2.16	2.45	0.666667	5.27667			E3	0	6.81
T2E3	7.90333				TOTAL	72.1067	76.3533	74	222.46			E3	150	7.90333
T2E3	4.09667											E3	300	3.48667
T2E4	8.42333											E4	0	13.3533
T2E4	3.17											E4	150	3.17
T2E4	7.45											E4	300	3.09
T2E6	7.39											E6	0	14.1433
T2E6	3.41667											E6	150	3.41667
T2E6	3.79											E6	300	5.11333
T2WT	3.47											EWT	0	10
T2WT	3.41667											EWT	150	3.41667
T2WT	3.79											EWT	300	2.45
T3E3	2.45333											E3	0	6.78
T3E3	3.48667											E3	150	4.09667
T3E3	3.02667											E3	300	3.02667
T3E4	2											E4	0	13.5733
T3E4	3.09											E4	150	7.45
T3E4	2.65667											E4	300	2.65667
T3E6	5.29333											E6	0	13.5067
T3E6	5.11333											E6	150	3.79
T3E6	4.89667											E6	300	4.89667
T3WT	2.16											EWT	0	9.76667
T3WT	2.45											EWT	150	3.79
T3WT	0.666667											EWT	300	0.666667

## Sheet: Gs(0)
Treatment	Gs						Repetitions		TOTAL			Transgenic tobacco line	Treatment	Gs
T1E3	0.03			Transgenic tobacco line	Treatment	I	II	III				E3	0	0.03
T1E3	0.04			E3	0	0.03	0.04	0.11	0.18			E3	150	0.15
T1E3	0.11				150	0.15	0.09	0.1	0.34			E3	300	0.03
T1E4	0.19				300	0.03	0.0533333	0.05	0.133333			E4	0	0.19
T1E4	0.17			E4	0	0.19	0.17	0.15	0.51			E4	150	0.08
T1E4	0.15				150	0.08	0.143333	0.11	0.333333			E4	300	0.0966667
T1E6	0.09				300	0.0966667	0.09	0.1	0.286667			E6	0	0.09
T1E6	0.28			E6	0	0.09	0.28	0.11	0.48			E6	150	0.0933333
T1E6	0.11				150	0.0933333	0.1	0.0833333	0.276667			E6	300	0.0933333
T1WT	0.11				300	0.0933333	0.14	0.07	0.303333			EWT	0	0.11
T1WT	0.1			EWT	0	0.11	0.1	0.08	0.29			EWT	150	0.11
T1WT	0.08				150	0.11	0.1	0.0833333	0.293333			EWT	300	0.05
T2E3	0.15				300	0.05	0.1	0.07	0.22			E3	0	0.04
T2E3	0.09				TOTAL	1.12333	1.40667	1.11667	3.64667			E3	150	0.09
T2E3	0.1											E3	300	0.0533333
T2E4	0.08											E4	0	0.17
T2E4	0.143333											E4	150	0.143333
T2E4	0.11											E4	300	0.09
T2E6	0.0933333											E6	0	0.28
T2E6	0.1											E6	150	0.1
T2E6	0.0833333											E6	300	0.14
T2WT	0.11											EWT	0	0.1
T2WT	0.1											EWT	150	0.1
T2WT	0.0833333											EWT	300	0.1
T3E3	0.03											E3	0	0.11
T3E3	0.0533333											E3	150	0.1
T3E3	0.05											E3	300	0.05
T3E4	0.0966667											E4	0	0.15
T3E4	0.09											E4	150	0.11
T3E4	0.1											E4	300	0.1
T3E6	0.0933333											E6	0	0.11
T3E6	0.14											E6	150	0.0833333
T3E6	0.07											E6	300	0.07
T3WT	0.05											EWT	0	0.08
T3WT	0.1											EWT	150	0.0833333
T3WT	0.07											EWT	300	0.07

## Sheet: Gs(7)
Treatment	Gs						Repetitions		TOTAL			Transgenic tobacco line	Treatment	gs(6)
T1E3	0.116667			Transgenic tobacco line	Treatment	I	II	III				E3	0	0.116667
T1E3	0.1			E3	0	0.116667	0.1	0.06	0.276667			E3	150	0.03
T1E3	0.06				150	0.03	0.12	0.04	0.19			E3	300	0.02
T1E4	0.106667				300	0.02	0.0266667	0.02	0.0666667			E4	0	0.106667
T1E4	0.19			E4	0	0.106667	0.19	0.2	0.496667			E4	150	0.07
T1E4	0.2				150	0.07	0.02	0.07	0.16			E4	300	0.01
T1E6	0.11				300	0.01	0.02	0.02	0.05			E6	0	0.11
T1E6	0.233333			E6	0	0.11	0.233333	0.156667	0.5			E6	150	0.1
T1E6	0.156667				150	0.1	0.03	0.03	0.16			E6	300	0.04
T1WT	0.146667				300	0.04	0.04	0.0633333	0.143333			EWT	0	0.146667
T1WT	0.156667			EWT	0	0.146667	0.156667	0.11	0.413333			EWT	150	0.04
T1WT	0.11				150	0.04	0.03	0.03	0.1			EWT	300	0.01
T2E3	0.03				300	0.01	0.01	0.01	0.03			E3	0	0.1
T2E3	0.12				TOTAL	0.8	0.976667	0.81	2.58667			E3	150	0.12
T2E3	0.04											E3	300	0.0266667
T2E4	0.07											E4	0	0.19
T2E4	0.02											E4	150	0.02
T2E4	0.07											E4	300	0.02
T2E6	0.1											E6	0	0.233333
T2E6	0.03											E6	150	0.03
T2E6	0.03											E6	300	0.04
T2WT	0.04											EWT	0	0.156667
T2WT	0.03											EWT	150	0.03
T2WT	0.03											EWT	300	0.01
T3E3	0.02											E3	0	0.06
T3E3	0.0266667											E3	150	0.04
T3E3	0.02											E3	300	0.02
T3E4	0.01											E4	0	0.2
T3E4	0.02											E4	150	0.07
T3E4	0.02											E4	300	0.02
T3E6	0.04											E6	0	0.156667
T3E6	0.04											E6	150	0.03
T3E6	0.0633333											E6	300	0.0633333
T3WT	0.01											EWT	0	0.11
T3WT	0.01											EWT	150	0.03
T3WT	0.01											EWT	300	0.01

## Sheet: E(7)
Treatment	E						Repetitions		TOTAL			Transgenic tobacco line	Treatment	E
T1E3	1.38333			Transgenic tobacco line	Treatment	I	II	III				E3	0	1.38333
T1E3	1.47			E3	0	1.38333	1.47	1.16	4.01333			E3	150	0.74
T1E3	1.16				150	0.74	2.21667	0.933333	3.89			E3	300	0.543333
T1E4	1.72				300	0.543333	0.806667	0.656667	2.00667			E4	0	1.72
T1E4	2.48			E4	0	1.72	2.48	2.55	6.75			E4	150	1.60667
T1E4	2.55				150	1.60667	0.65	1.42	3.67667			E4	300	0.526667
T1E6	1.74				300	0.526667	0.68	0.71	1.91667			E6	0	1.74
T1E6	2.70667			E6	0	1.74	2.70667	2.17333	6.62			E6	150	1.85
T1E6	2.17333				150	1.85	0.77	0.76	3.38			E6	300	1.37333
T1WT	2.09				300	1.37333	1.28	1.91667	4.57			EWT	0	2.09
T1WT	2.20333			EWT	0	2.09	2.20333	2.95667	7.25			EWT	150	1.01
T1WT	2.95667				150	1.01	0.77	0.76	2.54			EWT	300	0.58
T2E3	0.74				300	0.58	0.613333	0.226667	1.42			E3	0	1.47
T2E3	2.21667				TOTAL	15.1633	16.6467	16.2233	48.0333			E3	150	2.21667
T2E3	0.933333											E3	300	0.806667
T2E4	1.60667											E4	0	2.48
T2E4	0.65											E4	150	0.65
T2E4	1.42											E4	300	0.68
T2E6	1.85											E6	0	2.70667
T2E6	0.77											E6	150	0.77
T2E6	0.76											E6	300	1.28
T2WT	1.01											EWT	0	2.20333
T2WT	0.77											EWT	150	0.77
T2WT	0.76											EWT	300	0.613333
T3E3	0.543333											E3	0	1.16
T3E3	0.806667											E3	150	0.933333
T3E3	0.656667											E3	300	0.656667
T3E4	0.526667											E4	0	2.55
T3E4	0.68											E4	150	1.42
T3E4	0.71											E4	300	0.71
T3E6	1.37333											E6	0	2.17333
T3E6	1.28											E6	150	0.76
T3E6	1.91667											E6	300	1.91667
T3WT	0.58											EWT	0	2.95667
T3WT	0.613333											EWT	150	0.76
T3WT	0.226667											EWT	300	0.226667

## Sheet: E(0)
Treatment	E						Repetitions		TOTAL			Transgenic tobacco line	Treatment	E
T1E3	1.24			Transgenic tobacco line	Treatment	I	II	III				E3	0	1.24
T1E3	1.74			E3	0	1.24	1.74	2.48	5.46			E3	150	3.47333
T1E3	2.48				150	3.47333	2.74667	2.70333	8.92333			E3	300	0.76
T1E4	5.15				300	0.76	1.42	2.16	4.34			E4	0	5.15
T1E4	3.78			E4	0	5.15	3.78	4.61	13.54			E4	150	2.07
T1E4	4.61				150	2.07	4.38667	2.85	9.30667			E4	300	3.37333
T1E6	1.6				300	3.37333	3.38667	3.38667	10.1467			E6	0	1.6
T1E6	3.63333			E6	0	1.6	3.63333	1.60667	6.84			E6	150	3.20333
T1E6	1.60667				150	3.20333	1.55333	1.45333	6.21			E6	300	3.20333
T1WT	2.94				300	3.20333	1.85333	2.43667	7.49333			EWT	0	2.94
T1WT	3.18			EWT	0	2.94	3.18	2.44	8.56			EWT	150	4.08
T1WT	2.44				150	4.08	1.55333	1.45333	7.08667			EWT	300	2.2
T2E3	3.47333				300	2.2	2.74	2.43667	7.37667			E3	0	1.74
T2E3	2.74667				TOTAL	33.2933	31.9733	30.0167	95.2833			E3	150	2.74667
T2E3	2.70333											E3	300	1.42
T2E4	2.07											E4	0	3.78
T2E4	4.38667											E4	150	4.38667
T2E4	2.85											E4	300	3.38667
T2E6	3.20333											E6	0	3.63333
T2E6	1.55333											E6	150	1.55333
T2E6	1.45333											E6	300	1.85333
T2WT	4.08											EWT	0	3.18
T2WT	1.55333											EWT	150	1.55333
T2WT	1.45333											EWT	300	2.74
T3E3	0.76											E3	0	2.48
T3E3	1.42											E3	150	2.70333
T3E3	2.16											E3	300	2.16
T3E4	3.37333											E4	0	4.61
T3E4	3.38667											E4	150	2.85
T3E4	3.38667											E4	300	3.38667
T3E6	3.20333											E6	0	1.60667
T3E6	1.85333											E6	150	1.45333
T3E6	2.43667											E6	300	2.43667
T3WT	2.2											EWT	0	2.44
T3WT	2.74											EWT	150	1.45333
T3WT	2.43667											EWT	300	2.43667

## Sheet: ACi
Treatment	ACi						Repetitions		TOTAL			Transgenic tobacco line	Treatment	A
T1E3	0.0271895			Transgenic tobacco line	Treatment	I	II	III				E3	0	0.0271895
T1E3	0.0239196			E3	0	0.0271895	0.0239196	0.0318217	0.0829308			E3	150	0.0279682
T1E3	0.0318217				150	0.0279682	0.0236681	0.0161914	0.0678276			E3	300	0.0199248
T1E4	0.0682828				300	0.0199248	0.0206471	0.0198305	0.0604024			E4	0	0.0682828
T1E4	0.0458039			E4	0	0.0682828	0.0458039	0.0577674	0.171854			E4	150	0.0309322
T1E4	0.0577674				150	0.0309322	0.0489093	0.0485845	0.128426			E4	300	0.0354195
T1E6	0.0290909				300	0.0354195	0.0485625	0.0511319	0.135114			E6	0	0.0290909
T1E6	0.050307			E6	0	0.0290909	0.050307	0.0367627	0.116161			E6	150	0.0319729
T1E6	0.0367627				150	0.0319729	0.0271161	0.0271142	0.0862032			E6	300	0.0319729
T1WT	0.0426109				300	0.0319729	0.0371578	0.0297461	0.0988768			EWT	0	0.0426109
T1WT	0.053987			EWT	0	0.0426109	0.053987	0.0337949	0.130393			EWT	150	0.0365801
T1WT	0.0337949				150	0.0365801	0.0271161	0.0271142	0.0908104			EWT	300	0.0446341
T2E3	0.0279682				300	0.0446341	0.0322984	0.0297461	0.106679			E3	0	0.0239196
T2E3	0.0236681				TOTAL	0.426579	0.439493	0.409606	1.27568			E3	150	0.0236681
T2E3	0.0161914											E3	300	0.0206471
T2E4	0.0309322											E4	0	0.0458039
T2E4	0.0489093											E4	150	0.0489093
T2E4	0.0485845											E4	300	0.0485625
T2E6	0.0319729											E6	0	0.050307
T2E6	0.0271161											E6	150	0.0271161
T2E6	0.0271142											E6	300	0.0371578
T2WT	0.0365801											EWT	0	0.053987
T2WT	0.0271161											EWT	150	0.0271161
T2WT	0.0271142											EWT	300	0.0322984
T3E3	0.0199248											E3	0	0.0318217
T3E3	0.0206471											E3	150	0.0161914
T3E3	0.0198305											E3	300	0.0198305
T3E4	0.0354195											E4	0	0.0577674
T3E4	0.0485625											E4	150	0.0485845
T3E4	0.0511319											E4	300	0.0511319
T3E6	0.0319729											E6	0	0.0367627
T3E6	0.0371578											E6	150	0.0271142
T3E6	0.0297461											E6	300	0.0297461
T3WT	0.0446341											EWT	0	0.0337949
T3WT	0.0322984											EWT	150	0.0271142
T3WT	0.0297461											EWT	300	0.0297461

## Sheet: ACi(7)
Treatment	ACi						Repetitions		TOTAL			Transgenic tobacco line	Treatment	aci(6)
T1E3	0.02912			Transgenic tobacco line	Treatment	I	II	III				E3	0	0.02912
T1E3	0.0238112			E3	0	0.02912	0.0238112	0.0288511	0.0817822			E3	150	0.0099294
T1E3	0.0288511				150	0.0099294	0.0272529	0.0166628	0.0538451			E3	300	0.0116908
T1E4	0.0391078				300	0.0116908	0.0165186	0.016608	0.0448174			E4	0	0.0391078
T1E4	0.0503909			E4	0	0.0391078	0.0503909	0.0506536	0.140152			E4	150	0.0400047
T1E4	0.0506536				150	0.0400047	0.0139035	0.0334081	0.0873163			E4	300	0.00982002
T1E6	0.0313284				300	0.00982002	0.019434	0.0134408	0.0426948			E6	0	0.0313284
T1E6	0.051182			E6	0	0.0313284	0.051182	0.0562868	0.138797			E6	150	0.0272694
T1E6	0.0562868				150	0.0272694	0.0141616	0.0177103	0.0591412			E6	300	0.0272421
T1WT	0.0481405				300	0.0272421	0.0273729	0.0188823	0.0734973			EWT	0	0.0481405
T1WT	0.0456698			EWT	0	0.0481405	0.0456698	0.0421628	0.135973			EWT	150	0.0129963
T1WT	0.0421628				150	0.0129963	0.0141616	0.0177103	0.0448681			EWT	300	0.0122727
T2E3	0.0099294				300	0.0122727	0.014301	0.00301174	0.0295854			E3	0	0.0238112
T2E3	0.0272529				TOTAL	0.298922	0.31816	0.315389	0.932471			E3	150	0.0272529
T2E3	0.0166628											E3	300	0.0165186
T2E4	0.0400047											E4	0	0.0503909
T2E4	0.0139035											E4	150	0.0139035
T2E4	0.0334081											E4	300	0.019434
T2E6	0.0272694											E6	0	0.051182
T2E6	0.0141616											E6	150	0.0141616
T2E6	0.0177103											E6	300	0.0273729
T2WT	0.0129963											EWT	0	0.0456698
T2WT	0.0141616											EWT	150	0.0141616
T2WT	0.0177103											EWT	300	0.014301
T3E3	0.0116908											E3	0	0.0288511
T3E3	0.0165186											E3	150	0.0166628
T3E3	0.016608											E3	300	0.016608
T3E4	0.00982002											E4	0	0.0506536
T3E4	0.019434											E4	150	0.0334081
T3E4	0.0134408											E4	300	0.0134408
T3E6	0.0272421											E6	0	0.0562868
T3E6	0.0273729											E6	150	0.0177103
T3E6	0.0188823											E6	300	0.0188823
T3WT	0.0122727											EWT	0	0.0421628
T3WT	0.014301											EWT	150	0.0177103
T3WT	0.00301174											EWT	300	0.00301174

## Sheet: WUEins
Treatment	WUEins						Repetitions		TOTAL			Transgenic tobacco line	Treatment	A
T1E3	3.35484			Transgenic tobacco line	Treatment	I	II	III				E3	0	3.35484
T1E3	2.73563			E3	0	3.35484	2.73563	3.31048	9.40095			E3	150	2.48272
T1E3	3.31048				150	2.48272	2.63107	1.96071	7.07449			E3	300	5.33692
T1E4	2.84177				300	5.33692	3.6338	2.16667	11.1374			E4	0	2.84177
T1E4	3.08995			E4	0	2.84177	3.08995	2.69414	8.62586			E4	150	3.52657
T1E4	2.69414				150	3.52657	2.48406	3.73333	9.74397			E4	300	2.35234
T1E6	4.6				300	2.35234	2.79478	2.94265	8.08978			E6	0	4.6
T1E6	3.91382			E6	0	4.6	3.91382	5.5602	14.074			E6	150	2.35752
T1E6	5.5602				150	2.35752	4.66095	4.7744	11.7929			E6	300	2.35752
T1WT	3.31457				300	2.35752	5.20156	2.68157	10.2406			EWT	0	3.31457
T1WT	3.06716			EWT	0	3.31457	3.06716	2.70082	9.08255			EWT	150	2.07108
T1WT	2.70082				150	2.07108	4.66095	4.7744	11.5064			EWT	300	3.32727
T2E3	2.48272				300	3.32727	2.92336	2.68157	8.9322			E3	0	2.73563
T2E3	2.63107				TOTAL	37.9231	41.7971	39.9809	119.701			E3	150	2.63107
T2E3	1.96071											E3	300	3.6338
T2E4	3.52657											E4	0	3.08995
T2E4	2.48406											E4	150	2.48406
T2E4	3.73333											E4	300	2.79478
T2E6	2.35752											E6	0	3.91382
T2E6	4.66095											E6	150	4.66095
T2E6	4.7744											E6	300	5.20156
T2WT	2.07108											EWT	0	3.06716
T2WT	4.66095											EWT	150	4.66095
T2WT	4.7744											EWT	300	2.92336
T3E3	5.33692											E3	0	3.31048
T3E3	3.6338											E3	150	1.96071
T3E3	2.16667											E3	300	2.16667
T3E4	2.35234											E4	0	2.69414
T3E4	2.79478											E4	150	3.73333
T3E4	2.94265											E4	300	2.94265
T3E6	2.35752											E6	0	5.5602
T3E6	5.20156											E6	150	4.7744
T3E6	2.68157											E6	300	2.68157
T3WT	3.32727											EWT	0	2.70082
T3WT	2.92336											EWT	150	4.7744
T3WT	2.68157											EWT	300	2.68157

## Sheet: WUEins(7)
Treatment	WUEins						Repetitions		TOTAL			Transgenic tobacco line	Treatment	A
T1E3	5.78695			Transgenic tobacco line	Treatment	I	II	III				E3	0	5.78695
T1E3	4.63265			E3	0	5.78695	4.63265	5.84483	16.2644			E3	150	3.74685
T1E3	5.84483				150	3.74685	3.56539	4.39046	11.7027			E3	300	4.51627
T1E4	5.60861				300	4.51627	4.33619	4.60775	13.4602			E4	0	5.60861
T1E4	5.38453			E4	0	5.60861	5.38453	5.32232	16.3155			E4	150	5.24326
T1E4	5.32232				150	5.24326	4.87692	5.24648	15.3667			E4	300	3.79777
T1E6	4.87931				300	3.79777	4.54412	3.74181	12.0837			E6	0	4.87931
T1E6	5.22585			E6	0	4.87931	5.22585	6.21558	16.3207			E6	150	3.99459
T1E6	6.21558				150	3.99459	4.43897	4.98684	13.4204			E6	300	3.85507
T1WT	5.74348				300	3.85507	3.99479	2.55683	10.4067			EWT	0	5.74348
T1WT	4.53992			EWT	0	5.74348	4.53992	3.30339	13.5868			EWT	150	3.43564
T1WT	3.30339				150	3.43564	4.43897	4.98684	12.8615			EWT	300	3.72414
T2E3	3.74685				300	3.72414	3.99445	2.94071	10.6593			E3	0	4.63265
T2E3	3.56539				TOTAL	54.332	53.9728	54.1438	162.449			E3	150	3.56539
T2E3	4.39046											E3	300	4.33619
T2E4	5.24326											E4	0	5.38453
T2E4	4.87692											E4	150	4.87692
T2E4	5.24648											E4	300	4.54412
T2E6	3.99459											E6	0	5.22585
T2E6	4.43897											E6	150	4.43897
T2E6	4.98684											E6	300	3.99479
T2WT	3.43564											EWT	0	4.53992
T2WT	4.43897											EWT	150	4.43897
T2WT	4.98684											EWT	300	3.99445
T3E3	4.51627											E3	0	5.84483
T3E3	4.33619											E3	150	4.39046
T3E3	4.60775											E3	300	4.60775
T3E4	3.79777											E4	0	5.32232
T3E4	4.54412											E4	150	5.24648
T3E4	3.74181											E4	300	3.74181
T3E6	3.85507											E6	0	6.21558
T3E6	3.99479											E6	150	4.98684
T3E6	2.55683											E6	300	2.55683
T3WT	3.72414											EWT	0	3.30339
T3WT	3.99445											EWT	150	4.98684
T3WT	2.94071											EWT	300	2.94071

[truncated: 2 more sheets: WUEint, WUEint(7)]
