# Supplementary material for: Overexpression of the Tectona grandis TgNAC01 regulates growth, leaf senescence and confer salt stress tolerance in transgenic tobacco plants
Source: PeerJ. 2022 Mar 3;10:e13039. doi: 10.7717/peerj.13039 (PMC8898551; doi:10.7717/peerj.13039)
Supplement: Supplemental Information 15 [file peerj-10-13039-s015.xlsx]

## Sheet: length
Treatment	length (cm)						Repetitions		TOTAL			Transgenic tobacco line	Treatment	length (cm)
T1E3	35			Transgenic tobacco line	Treatment	I	II	III				E3	0	35
T1E3	41			E3	0	35	41	47	123			E3	150	38
T1E3	47				150	38	37	37	112			E3	300	38
T1E4	28.7				300	38	39.5	42	119.5			E4	0	28.7
T1E4	32			E4	0	28.7	32	29.8	90.5			E4	150	32
T1E4	29.8				150	32	33	33	98			E4	300	27
T1E6	32				300	27	28	28	83			E6	0	32
T1E6	30.5			E6	0	32	30.5	32	94.5			E6	150	32
T1E6	32				150	32	35	36	103			E6	300	24
T1WT	32				300	24	26	25	75			EWT	0	32
T1WT	35			EWT	0	32	35	33	100			EWT	150	28
T1WT	33				150	28	27	24	79			EWT	300	33.5
T2E3	38				300	33.5	33	28	94.5			E3	0	41
T2E3	37				TOTAL	380.2	397	394.8	1172			E3	150	37
T2E3	37											E3	300	39.5
T2E4	32											E4	0	32
T2E4	33											E4	150	33
T2E4	33											E4	300	28
T2E6	32											E6	0	30.5
T2E6	35											E6	150	35
T2E6	36											E6	300	26
T2WT	28											EWT	0	35
T2WT	27											EWT	150	27
T2WT	24											EWT	300	33
T3E3	38											E3	0	47
T3E3	39.5											E3	150	37
T3E3	42											E3	300	42
T3E4	27											E4	0	29.8
T3E4	28											E4	150	33
T3E4	28											E4	300	28
T3E6	24											E6	0	32
T3E6	26											E6	150	36
T3E6	25											E6	300	25
T3WT	33.5											EWT	0	33
T3WT	33											EWT	150	24
T3WT	28											EWT	300	28

## Sheet: length final
Treatment	length (cm)						Repetitions		TOTAL			Transgenic tobacco line	Treatment	length (cm)
T1E3	54			Transgenic tobacco line	Treatment	I	II	III				E3	0	54
T1E3	52			E3	0	54	52	60	166			E3	150	39
T1E3	60				150	39	38	39	116			E3	300	42
T1E4	50				300	42	45	50	137			E4	0	50
T1E4	47			E4	0	50	47	52	149			E4	150	36
T1E4	52				150	36	43	43	122			E4	300	37
T1E6	49				300	37	35	35	107			E6	0	49
T1E6	47			E6	0	49	47	45	141			E6	150	39
T1E6	45				150	39	40	42	121			E6	300	32
T1WT	53				300	32	30	36	98			EWT	0	53
T1WT	51			EWT	0	53	51	49	153			EWT	150	38
T1WT	49				150	38	37	36	111			EWT	300	42
T2E3	39				300	42	41	30	113			E3	0	52
T2E3	38				TOTAL	511	506	517	1534			E3	150	38
T2E3	39											E3	300	45
T2E4	36											E4	0	47
T2E4	43											E4	150	43
T2E4	43											E4	300	35
T2E6	39											E6	0	47
T2E6	40											E6	150	40
T2E6	42											E6	300	30
T2WT	38											EWT	0	51
T2WT	37											EWT	150	37
T2WT	36											EWT	300	41
T3E3	42											E3	0	60
T3E3	45											E3	150	39
T3E3	50											E3	300	50
T3E4	37											E4	0	52
T3E4	35											E4	150	43
T3E4	35											E4	300	35
T3E6	32											E6	0	45
T3E6	30											E6	150	42
T3E6	36											E6	300	36
T3WT	42											EWT	0	49
T3WT	41											EWT	150	36
T3WT	30											EWT	300	30

## Sheet: predaw
Treatment	Leaf water potential						Repetitions		TOTAL			Transgenic tobacco line	Treatment	Leaf water potential
T1E3	-0.38			Transgenic tobacco line	Treatment	I	II	III				E3	0	-0.38
T1E3	-0.28			E3	0	-0.38	-0.28	-0.32	-0.98			E3	150	-0.52
T1E3	-0.32				150	-0.52	-0.54	-0.53	-1.59			E3	300	-0.55
T1E4	-0.31				300	-0.55	-0.31	-0.52	-1.38			E4	0	-0.31
T1E4	-0.33			E4	0	-0.31	-0.33	-0.38	-1.02			E4	150	-0.48
T1E4	-0.38				150	-0.48	-0.7	-0.49	-1.67			E4	300	-0.5
T1E6	-0.22				300	-0.5	-0.42	-0.36	-1.28			E6	0	-0.22
T1E6	-0.19			E6	0	-0.22	-0.19	-0.31	-0.72			E6	150	-0.54
T1E6	-0.31				150	-0.54	-0.53	-0.5	-1.57			E6	300	-0.51
T1WT	-0.19				300	-0.51	-0.31	-0.49	-1.31			EWT	0	-0.19
T1WT	-0.21			EWT	0	-0.19	-0.21	-0.2	-0.6			EWT	150	-0.38
T1WT	-0.2				150	-0.38	-0.35	-0.55	-1.28			EWT	300	-0.58
T2E3	-0.52				300	-0.58	-0.54	-0.57	-1.69			E3	0	-0.28
T2E3	-0.54				TOTAL	-5.16	-4.71	-5.22	-15.09			E3	150	-0.54
T2E3	-0.53											E3	300	-0.31
T2E4	-0.48											E4	0	-0.33
T2E4	-0.7											E4	150	-0.7
T2E4	-0.49											E4	300	-0.42
T2E6	-0.54											E6	0	-0.19
T2E6	-0.53											E6	150	-0.53
T2E6	-0.5											E6	300	-0.31
T2WT	-0.38											EWT	0	-0.21
T2WT	-0.35											EWT	150	-0.35
T2WT	-0.55											EWT	300	-0.54
T3E3	-0.55											E3	0	-0.32
T3E3	-0.31											E3	150	-0.53
T3E3	-0.52											E3	300	-0.52
T3E4	-0.5											E4	0	-0.38
T3E4	-0.42											E4	150	-0.49
T3E4	-0.36											E4	300	-0.36
T3E6	-0.51											E6	0	-0.31
T3E6	-0.31											E6	150	-0.5
T3E6	-0.49											E6	300	-0.49
T3WT	-0.58											EWT	0	-0.2
T3WT	-0.54											EWT	150	-0.55
T3WT	-0.57											EWT	300	-0.57

## Sheet: miday
Treatment	Leaf water potential						Repetitions		TOTAL			Transgenic tobacco line	Treatment	Leaf water potential
T1E3	54			Transgenic tobacco line	Treatment	I	II	III				E3	0	54
T1E3	52			E3	0	54	52	60	166			E3	150	39
T1E3	60				150	39	38	39	116			E3	300	42
T1E4	50				300	42	45	50	137			E4	0	50
T1E4	47			E4	0	50	47	52	149			E4	150	36
T1E4	52				150	36	43	43	122			E4	300	37
T1E6	49				300	37	35	35	107			E6	0	49
T1E6	47			E6	0	49	47	45	141			E6	150	39
T1E6	45				150	39	40	42	121			E6	300	32
T1WT	53				300	32	30	36	98			EWT	0	53
T1WT	51			EWT	0	53	51	49	153			EWT	150	38
T1WT	49				150	38	37	36	111			EWT	300	42
T2E3	39				300	42	41	30	113			E3	0	52
T2E3	38				TOTAL	511	506	517	1534			E3	150	38
T2E3	39											E3	300	45
T2E4	36											E4	0	47
T2E4	43											E4	150	43
T2E4	43											E4	300	35
T2E6	39											E6	0	47
T2E6	40											E6	150	40
T2E6	42											E6	300	30
T2WT	38											EWT	0	51
T2WT	37											EWT	150	37
T2WT	36											EWT	300	41
T3E3	42											E3	0	60
T3E3	45											E3	150	39
T3E3	50											E3	300	50
T3E4	37											E4	0	52
T3E4	35											E4	150	43
T3E4	35											E4	300	35
T3E6	32											E6	0	45
T3E6	30											E6	150	42
T3E6	36											E6	300	36
T3WT	42											EWT	0	49
T3WT	41											EWT	150	36
T3WT	30											EWT	300	30

## Sheet: chlorophyll
Transgenic tobacco line	Treatment	chlorophyll_index
E3	0	29.3
E3	150	25.4
E3	300	29.7
E4	0	31.2
E4	150	27.2
E4	300	28.4
E6	0	24.8
E6	150	22.1
E6	300	25.5
EWT	0	34.4
EWT	150	34.5
EWT	300	29.2
E3	0	17
E3	150	18.5
E3	300	17.7
E4	0	30
E4	150	32
E4	300	27
E6	0	21.3
E6	150	20.4
E6	300	25.1
EWT	0	22.2
EWT	150	21.3
EWT	300	27.8
E3	0	29.3
E3	150	27.7
E3	300	20.1
E4	0	31.4
E4	150	36.8
E4	300	29.6
E6	0	27.8
E6	150	28.3
E6	300	30.4
EWT	0	28.4
EWT	150	27.8
EWT	300	26.7

## Sheet: chlorophyll final
Transgenic tobacco line	Treatment	chlorophyll_index
E3	0	33.6
E3	150	33.1
E3	300	36.9
E4	0	41.4
E4	150	42
E4	300	42.7
E6	0	29.8
E6	150	39
E6	300	38
EWT	0	41.8
EWT	150	45.9
EWT	300	36.9
E3	0	20.7
E3	150	21.4
E3	300	19.9
E4	0	30.3
E4	150	30.5
E4	300	35.8
E6	0	21.8
E6	150	27
E6	300	20.3
EWT	0	29.1
EWT	150	30.4
EWT	300	26.7
E3	0	19.9
E3	150	23.7
E3	300	19.2
E4	0	28.2
E4	150	28.4
E4	300	35.2
E6	0	27.7
E6	150	33.6
E6	300	24.2
EWT	0	23.2
EWT	150	21.6
EWT	300	25.3
